# Supplementary material for: Autosomal recessive VWA1-related disorder: comprehensive analysis of phenotypic variability and genetic mutations
Source: Brain Commun. 2024 Oct 28;6(6):fcae377. doi: 10.1093/braincomms/fcae377 (PMC11535570; doi:10.1093/braincomms/fcae377)
Supplement: fcae377_Supplementary_Data [file fcae377_supplementary_data.zip]

Archive with 5 entries (5 files):
- Supplementary material.pdf
- Supplementary_Video_1 - Patient 1.MP4
- Supplementary_Video_2 - Patient 1.MP4
- Supplementary_Video_3 - Patient 13.mp4
- Supplementary_Video_4 - Patient 13.mp4
